# Supplementary material for: Gelsolin as a Potential Biomarker for Endoscopic Activity and Mucosal Healing in Ulcerative Colitis
Source: Biomedicines. 2022 Apr 9;10(4):872. doi: 10.3390/biomedicines10040872 (PMC9029534; doi:10.3390/biomedicines10040872)
Supplement: Supplementary file 1 [file biomedicines-10-00872-s001.zip]

Archive with 1 entries (1 files):
- biomedicines-1662626-supplementary.pdf
